# Supplementary material for: SIRPα antibody combined with oncolytic virus OH2 protects against tumours by activating innate immunity and reprogramming the tumour immune microenvironment
Source: BMC Med. 2022 Oct 31;20:376. doi: 10.1186/s12916-022-02574-z (PMC9620659; doi:10.1186/s12916-022-02574-z)
Supplement: Supplementary file 1 — Additional file 1: Table S1. Gene lis for heatmap. [file 12916_2022_2574_MOESM1_ESM.csv]

Supplymetary table S1. Gene lis for heatmap.
M1 Macrophages marker	Il23a	Il7	Ccl2	Ifnb1	Ifng	Il27	Ccl5	Ccl7	Cxcl11	Cxcl10	Il17a	Il6	Ccl6	Il12a	Il1b	Il18	Il33	Tnf
M2 Macrophages marker	Vegfa	Il10	Tlr1	Ccl17	Il13	Il4
M1 Macrophages	Il23a	Il7	Ccl2	Ccl7	Cxcl11	Cxcl10	Ifnb1	Ifng	Il27	Ccl5	Il18	Il33	Il17a	Il12a	Il1b	Tnf	Il6	Ccl6
T cell related cytokines	Ada	Ccl11	Ccl19	Ccl2	Ccl3	Ccl5	Ccl7	Csf2	Cxcl12	Cxcl13	Eomes	Fas	Gfi1	Gzmb	Ifnb1	Ifng	Il10	Il12a	Il12b	Il13	Il15	Il17a	Il18	Il18rap	Il1b	Il2	Il21	Il23a	Il25	Il27	Il4	Il5	Il6	Il7	Il9	Irf1	Irf4	Irf8	Nectin2	Tcf7	Tgfb1	Tgfb2	Tgfb3	Tnf	Tnfrsf13c	Tnfrsf14	Tnfrsf4	Tnfrsf8	Tnfsf11
NK cell related cytokines		Axl	Ccl2	Ccl3	Ccl4	Ccl5	Ccl7	Cd2	Flt3l	H60a	Ifi27	Il11ra1	Il12a	Il12b	Il12rb1	Il15	Il15ra	Il21	Il23a	Il2rb	Ncam1	Nectin2
[truncated: 8 more columns]
