# Supplementary material for: SIRPα antibody combined with oncolytic virus OH2 protects against tumours by activating innate immunity and reprogramming the tumour immune microenvironment
Source: BMC Med. 2022 Oct 31;20:376. doi: 10.1186/s12916-022-02574-z (PMC9620659; doi:10.1186/s12916-022-02574-z)
Supplement: Supplementary file 2 — Additional file 2: Table S2. GSVA gene list. [file 12916_2022_2574_MOESM2_ESM.csv]

Supplymetary table S12:GSVA gene list
Interferon Signaling	B2m	Cd44	Egr1	Eif2ak2	Fcgr1	Flnb	Gbp2	Gbp2b	Gbp3	Ghr	H2-Aa	H2-Ab1	H2-D1	H2-Eb1	H2-K1	H2-Q1	H2-Q10	H2-Q2	H2-T23	Icam1	Ifi203	Ifi27	Ifi35	Ifih1	Ifit1	Ifit2	Ifit3	Ifitm1	Ifitm2	Ifna1	Ifnar1	Ifng	Ifngr1	Ifngr2	Igf2r	Irf1	Irf2	Irf3	Irf4	Irf5	Irf7	Irf8	Irf9	Isg15	Jak1	Jak2	Mx1	Ncam1	Oas1a
Interferon	Ccr7	Cd3e	Ciita	Cxcl16	Ddx58	Eomes	Fadd	Gbp5	H2-Aa	H2-Ab1	H60a	Ifi27	Ifi35	Ifi44	Ifi44l	Ifih1	Ifit1	Ifit2	Ifit3	Ifitm1	Ifitm2	Ifna1	Ifna2	Ifna4	Ifnar1	Ifnar2	Ifngr1	Ifnl2	Il12rb2	Irf7	Irf8	Irgm2	Mavs	Nlrc5	Nos2	Runx3	Sh2d1b1	Tbk1	Tmem173	Ulbp1
NK Cell Activity	Cd96	Gzme	Ifi203	Ifi35	Ifih1	Ifit2	Ifitm2	Klra1	Klrg1	Mill2	Ncam1	Prdm1	Pvr	Sell	Selp	Slamf7	Tigit	Gzma	Gzmb	Klrb1	Klrd1	Klrk1	Nkg7	Prf1	Kir3dl1	Kir3dl2	Ncr1
Cytotoxicity	Bbc3	Cblc	Cd47	Cntfr	Fasl	Ghr	Gzma	Gzmb	Gzme	Ifi203	Ifi27	Ifi35	Ifih1	Ifit1	Ifit2	Ifit3	Ifitm1	Ifitm2	Ifng	Igf2r	Il11ra1	Il12rb2	Il22ra1	Il23r	Irf1	Irf4	Irf9	Isg15	Jak1	Jak2	Jak3	Kir3dl1	Kir3dl2	Klra1	Klrb1	Klrd1	Klrg1	Klrk1	Lif	Mx1	Oas1a	Oas2	Oas3	Prf1	Prlr	Sirpa	Spry4	Stat1	Stat2
Recognition of Cancer Cells by T-cells	Adora2a	Brd4	Btla	Ccl11	Ccl12	Ccl3	Ccl4	Ccl5	Ccna1	Ccnd1	Ccr2	Ccr5	Cd1d1	Cd2	Cd27	Cd274	Cd276	Cd28	Cd4	Cd40	Cd48	Cd5	Cd69	Cd70	Cd80	Cd86	Cmtm4	Cmtm6	Ctla4	Cx3cl1	Cxcl10	Cxcl11	Cxcl13	Cxcl9	Cxcr3	Dpp4	Egr1	F2rl1	Gzme	H2-Ab1	H2-DMa	H2-DMb1	H2-DMb2	H2-Eb1	H2-Ob	H2-Pa	Havcr2	Icam1	Icam2
T-cell Priming and Activation	Adora2a	Batf3	Btla	Ccl11	Ccl12	Ccl22	Ccl3	Ccl4	Ccl5	Ccr2	Ccr5	Cd1d1	Cd2	Cd247	Cd27	Cd274	Cd28	Cd4	Cd40	Cd40lg	Cd44	Cd48	Cd5	Cd69	Cd70	Cd80	Cd86	Ctla4	Cx3cl1	Cxcl10	Cxcl11	Cxcl13	Cxcl9	Cxcr3	Dpp4	Egr1	F2rl1	Fyn	Gata3	Gzme	H2-Ab1	H2-DMa	H2-DMb1	H2-DMb2	H2-Eb1	H2-Ob	H2-Pa	Havcr2	Icam1
Immune Cell Localization to Tumors	4930578C19Rik	A2m	Adgre1	Angpt2	Apoe	Atf3	Axl	Batf3	Ccl1	Ccl11	Ccl12	Ccl17	Ccl19	Ccl20	Ccl21a	Ccl22	Ccl24	Ccl25	Ccl26	Ccl27a	Ccl28	Ccl3	Ccl4	Ccl5	Ccl7	Ccl8	Ccr2	Ccr4	Ccr5	Ccr9	Cd14	Cd1d1	Cd2	Cd200r1	Cd247	Cd27	Cd274	Cd276	Cd36	Cd38	Cd4	Cd40lg	Cd47	Cd5	Cd69	Cd7	Cd70	Cd79a	Cd79b
Costimulatory Signaling	Adora2a	Akt1	Btla	Cd2	Cd247	Cd27	Cd274	Cd28	Cd3d	Cd3e	Cd3g	Cd4	Cd40	Cd40lg	Cd44	Cd48	Cd69	Cd70	Cd80	Cd86	Chuk	Cmtm4	Cmtm6	Ctla4	Dpp4	Egr1	Fyn	H2-Aa	H2-Ab1	H2-Eb1	Havcr2	Icos	Icosl	Ikbkb	Ikbkg	Il15	Il17a	Il18	Il18bp	Il18r1	Il2	Il2ra	Il2rb	Il2rg	Il4	Lag3	Lck	Ly9	Map3k7
Immune Cell Adhesion and Migration	Cd2	Cd200r1	Cd274	Cd276	Cd28	Cd4	Cd40	Cd40lg	Cd6	Cd80	Cd86	Cd8a	Cd8b1	Cdh1	Cdh2	Cdh5	Clec14a	Clec4e	Clec5a	Clec7a	Ctla4	Ctnnb1	Cxcl12	Cxcr4	Cxcr5	Cybb	H2-Aa	H2-Ab1	H2-D1	H2-DMa	H2-DMb1	H2-DMb2	H2-Eb1	H2-K1	H2-M3	H2-Ob	H2-Pa	H2-Q1	H2-Q10	H2-Q2	H2-T23	Icam1	Icam2	Icam5	Icos	Icosl	Itga1	Itga2	Itga4
Killing of Cancer Cells	Apc	Bad	Bax	Bbc3	Bcl2	Bcl2l1	Casp1	Casp3	Casp8	Casp9	Cblc	Ccl11	Ccl12	Ccl3	Ccl4	Ccl5	Ccr2	Ccr5	Cd27	Cd274	Cd276	Cd4	Cd47	Cd69	Cd70	Cmklr1	Cntfr	Ctnnb1	Cxcl1	Cxcl10	Cxcl11	Cxcl13	Cxcl16	Cxcl9	Cxcr3	Cxcr6	Eif2ak2	Epcam	Ero1l	Fadd	Fasl	Flnb	Fzd9	Gbp2	Gbp2b	Gbp3	Ghr	Gzme	H2-Aa
Cancer Antigen Presentation	Arg2	Atf3	B2m	Batf3	Ccl11	Ccl22	Ccl3	Ccl4	Ccl5	Ccr5	Cd14	Cd1d1	Cd27	Cd274	Cd276	Cd38	Cd4	Cd74	Cd79b	Cd80	Cd86	Cmklr1	Ctla4	Ctss	Cxcl1	Cxcl10	Cxcl11	Cxcl12	Cxcl9	Cxcr6	Elob	Gzme	H2-Aa	H2-Ab1	H2-D1	H2-DMa	H2-DMb1	H2-DMb2	H2-Eb1	H2-K1	H2-M3	H2-Ob	H2-Pa	H2-Q1	H2-Q10	H2-Q2	H2-T23	Herc6	Icam1
Cytokine and Chemokine Signaling	Akt1	Ccl1	Ccl11	Ccl12	Ccl17	Ccl19	Ccl2	Ccl20	Ccl21a	Ccl22	Ccl24	Ccl25	Ccl26	Ccl27a	Ccl28	Ccl3	Ccl4	Ccl5	Ccl6	Ccl7	Ccl8	Ccl9	Ccr2	Ccr4	Ccr5	Ccr9	Chuk	Csf1	Csf1r	Csf2	Csf2rb	Csf3	Csf3r	Cx3cl1	Cx3cr1	Cxcl1	Cxcl10	Cxcl11	Cxcl12	Cxcl13	Cxcl14	Cxcl15	Cxcl16	Cxcl2	Cxcl3	Cxcl5	Cxcl9	Cxcr2	Cxcr3
Immunometabolism	Adm	Akt1	Aldoa	Aldoc	Angptl4	Aqp9	Arnt2	Batf3	Bcat1	Ccl22	Cd1d1	Cd2	Cd274	Cd300a	Cd5	Cd70	Ctla4	Cx3cl1	Cxcl1	Deptor	Dpp4	Egr1	Eif4ebp1	Eno1	F2rl1	Fas	Fbp1	Fut4	Gls	Glud1	Glul	Got1	Got2	Hif1a	Hk1	Hk2	Hras	Icam1	Ido1	Ifi27	Ifit3	Il12rb2	Il18r1	Il1a	Il1b	Il2	Il23r	Il33	Il4
TNF Superfamily Receptors	Tnfrsf17	Cd27	Cd40	Fas	Ltbr	Tnfrsf10b	Tnfrsf11a	Tnfrsf11b	Tnfrsf12a	Tnfrsf13b	Tnfrsf13c	Tnfrsf14	Tnfrsf18	Tnfrsf1a	Tnfrsf1b	Tnfrsf4	Tnfrsf8	Tnfrsf9
Hypoxia	Akt1	Aldoa	Angpt1	Angpt2	Bcl2	Cdkn1a	Cybb	Edn1	Egf	Egfr	Eif4ebp1	Eno1	Erbb2	Flt1	Hif1a	Hk1	Hk2	Ifng	Ifngr1	Ifngr2	Il6	Il6ra	Ldha	Mtor	Nfkb1	Nos2	Pdk1	Pfkfb3	Pik3ca	Pik3cd	Pik3cg	Pik3r1	Pik3r2	Pik3r5	Prkca	Rela	Rps6kb1	Slc2a1	Stat3	Tfrc	Tlr4	Vegfa	Vhl
Autophagy	Akt1	Bad	Bcl2	Bcl2l1	Bnip3	Deptor	Hif1a	Hmgb1	Hras	Kras	Map3k7	Mapk10	Mtor	Nras	Pik3ca	Pik3cd	Pik3r1	Pik3r2	Prkaa2	Prkacb	Pten	Rps6kb1	Rptor
Cell Proliferation	Anln	Atm	Birc5	Blm	Brca1	Brca2	Ccna1	Ccnb1	Ccnd1	Ccnd2	Ccnd3	Ccne1	Ccno	Cdc20	Cdc25c	Cdk2	Cdk6	Cdkn1a	Cdkn1c	Cdkn2a	Cdkn2b	Cenpf	Cep55	E2f3	Exo1	H2afx	Kif2c	Mdm2	Melk	Mki67	Mlh1	Myc	Nbn	Pias4	Pold1	Prkca	Psmb10	Psmb5	Psmb8	Psmb9	Psmc4	Rad50	Rad51	Rad51c	Rb1	Rbl2	Rrm2	Trp53	Tyms
Release of Cancer Cell Antigens	Arid1a	Atm	Birc3	Blm	Bnip3	Brca1	Brca2	Brd3	Brd4	Brip1	Ccna1	Ccnd1	Ccno	Ddb2	Dnmt1	Dtx3l	Epm2aip1	Fam124b	Fanca	Fasl	H2afx	Hdac11	Hdac3	Hdac4	Hdac5	Hells	Hmga1	Il10	Magea1	Magea3	Magea4	Mageb4	Map3k12	Mdm2	Mgmt	Mlh1	Mre11a	Msh2	Msh6	Nbn	Neil1	Parp12	Parp4	Parp9	Pias4	Pik3cd	Pik3cg	Pik3r5	Pms2
Cell Cycle and Proliferation	Anln	Atm	Bax	Bcl2	Bid	Brd4	Ccna1	Ccnb1	Ccnd1	Ccnd3	Cd70	Cdc20	Cdc25c	Cdk2	Cdk6	Cdkn1a	Cdkn1c	Cdkn2a	Cdkn2b	Cenpf	Cep55	Cxcr4	Exo1	Il10	Kif2c	Ltb	Melk	Mki67	Rb1	Rrm2	Tgfb2	Thbs1	Tnf	Tnfaip3	Tnfrsf10b	Tnfrsf11a	Tnfrsf11b	Tnfrsf14	Tnfrsf18	Tnfrsf1a	Tnfrsf1b	Tnfrsf4	Tnfrsf8	Tnfrsf9	Tnfsf10	Tnfsf12	Tnfsf13	Tnfsf13b	Tnfsf18
Apoptosis	Akt1	Apc	Bad	Bax	Bbc3	Bcl2	Bcl2l1	Bcl6b	Bid	Birc3	Birc5	Blm	Casp1	Casp3	Casp8	Casp9	Cd14	Cdh1	Ctnnb1	Fadd	Gzmb	Gzme	Hmgb1	Ly96	Mdm2	Psmb10	Psmb5	Psmb8	Psmb9	Psmc4	Ripk1	Ripk3	Rock1	Ticam1	Tlr3	Tlr4	Tnfrsf10b	Tnfsf10	Trp53	Ubb
Treg	Foxp3
Macrophages	Cd163	Cd68	Cd84	Ms4a4a	Apoe	Ccl7	Chit1
Eosinophils	Ccr3	Il5ra	Ptgdr2	Smpd3	Cxcl5	Marco	Msr1
DC	Ccl2	Cd209e	Hsd11b1	Ccl17	Ccl22
Tem cells	Akt3	Ccr2	Ewsr1	Ltk	Nfatc4
NK CD56dim cells	Il21r	Kir3dl1	Kir3dl2	Gtf3c1	Gzmb
Th1 cells	Tbx21	Cd38	Csf2	Ctla4	Ifng	Il12rb2	Lta	Stat4
Neutrophils	Ceacam3	Csf3r	Fcgr4	Fpr1	Mme
pDC	Il3ra
CD8 T cells	Cd8a	Cd8b1	Flt3l	Gzmm
T-cells	Cd3d	Cd3e	Cd3g	Cd6	Sh2d1a	Trat1	Cd2
Cytotoxic cells	Ctsw	Gzma	Gzmb	Klrb1	Klrd1	Klrk1	Nkg7	Prf1
Mast cells	Cpa3	Hdc	Ms4a2	Cma1	Ctsg	Kit	Prg2	Tpsab1
Th2 cell	Cxcr6	Gata3	Pmch	Smad2	Stat6
NK CD56bright cell	Foxj1	Mpped1	Pla2g6	Rrad
Th17 cell	Il17a	Il17ra	Rorc
aDC	Ccl1	Ebi3	Ido1	Lamp3	Oas3
iDC	Cd1d2	F13a1	Syt17
B-cells	Blk	Cd19	Fcrlb	Ms4a1	Pnoc	Spib	Tcl1	Tnfrsf17	Cr2	H2-Ob
Tcm cells	Atm	Aqp3	Atf7ip	Casp8	Cdc14a	Cep68	Cluap1	Crebzf	Cyld	Dock9	Fam153b	Foxp1	Fyb	Hnrnph1	Inpp4b	Klf12	Loc441155	Map3k1	Mll	N4bp2l2-it2	Nefl	Nfatc3	Pcm1	Pcnx1	Pdxdc2p	Phc3	Polr2j2	Pspc1	Reps1	Rpp38	Slc7a6	Snrpn	St3gal1	Stx16	Timm8a	Traf3ip3	Txk	Txlngy	Usp9y
[truncated: 242 more columns]
